# Supplementary material for: Insight into the Hypoglycemic Effects of Pinus nigra Arn. Bark Extracts Through In Silico and In Vivo Analysis
Source: Plants (Basel). 2026 Feb 2;15(3):462. doi: 10.3390/plants15030462 (PMC12899274; doi:10.3390/plants15030462)
Supplement: Supplementary file 1 [file plants-15-00462-s001.zip]

Archive with 1 entries (1 files):
- plants-4071891-supplementary.pdf
